# Supplementary material for: Invasion of Ancestral Mammals into Dim-light Environments Inferred from Adaptive Evolution of the Phototransduction Genes
Source: Sci Rep. 2017 Apr 20;7:46542. doi: 10.1038/srep46542 (PMC5397851; doi:10.1038/srep46542)
Supplement: Supplementary Dataset 1 [file srep46542-s2.xls]

## Sheet: Sheet1
Supplementary Table 1 Accession numbers of vision genes with sequence lengthes (after deleting alignment gaps) and diel activity patterns of species used in this study.
Common name	Classification	Species name	Rhythm activities	References	ARR3	CNGA1	CNGA3	CNGB1	CNGB3	GNAT1	GNAT2	GNB1	GNB3	GNB5	GNGT1	GNGT2	GRK1	GRK7	GUCA1A	GUCA1B	GUCA1C	GUCY2D	GUCY2F	LWS	PDE6A	PDE6B	PDE6C	PDE6G	PDE6H	RCVRN	RGS9	RGS9BP	RH1	SAG	SLC24A1	SLC24A2	SWS1	SWS2
					684	1542	1533	903	741	759	1041	1014	1005	549	219	207	1092	1101	510	477	339	444	2616	990	2208	2184	717	252	189	543	1254	618	993	282	897	645	918	900
fish	Clupeiformes	Clupea harengus																								XM_012837620.1
fish	Cypriniformes	Danio rerio			BC152655.1	XM_695944.7				AY050499.1	AY050500.1	BC071277.1	BC059436.1	NM_200746.1	NM_199967.1	BC059612.1	XM_015083374.1	NM_001033090.1	NM_131870.1	NM_131871.1	NM_194393.2		XM_009291611.1	AF109371.1	NM_001007160.2		NM_200871.1	NM_001243082.1	NM_001305554.1	BC059485.1	NM_200830.2				XM_009293602.1			KT008398.1
fish	Cypriniformes	Cyprinus carpio																			AB469899.1
fish	Cyprinodontiformes	Cyprinodon variegatus						XM_015402444.1														XM_015401544.1						XM_015383508.1	XM_015397183.1
fish	Cyprinodontiformes	Fundulus heteroclitus											XM_012870309.1
fish	Cyprinodontiformes	Poecilia reticulata																																			NM_001297490.1
fish	Esociformes	Esox lucius													XM_010891512.2																			XM_010903357.1
fish	Lepisosteiformes	Lepisosteus oculatus																																XM_015361557.1		XM_015344999.1
fish	Salmoniformes	Oncorhynchus mykiss					HQ542177.1
lungfish	Ceratodontiformes	Neoceratodus forsteri	Nocturnal	[49]																				EF526297.1									EF526295.1				EF526298.1	EF526299.1
coelacanth	Coelacanthiformes	Latimeria chalumnae	Nocturnal	[50]	XM_005997126.2	XM_006012225.1	XM_005995855.1	XM_014495375.1		XM_005996312.1	XM_005991710.1	XM_014490376.1		XM_014496502.1		XM_006003268.2	XM_005998080.1	XM_006002767.2	XM_006008166.2	XM_005987658.1		XM_005997928.2	XM_005998197.2		XM_014493161.1		XM_005991559.1			XM_006010049.2	XM_005992168.1	XM_006005150.2	XM_005997817.2		XM_014485079.1	XM_014493120.1
amphibian	Anura	Rana pipiens	Diurnal	[51]																					AY044174.1
amphibian	Anura	Xenopus laevis	Diurnal/Nocturnal	[49]											NM_001092800.1									NM_001090645.1								NM_001094697.1
amphibian	Anura	Xenopus (Silurana) tropicalis	/	/	XM_012967879.1	XM_002933461.3	XM_002931644.3	XM_004914327.2	XM_012965227.1	NM_001102808.1	NM_001142105.1	NM_001006834.1	NM_001011107.1	XM_012959182.1	NM_001171641.1	NM_001171620.1	XM_002936972.3	NM_001127101.1	NM_001079039.1	XM_002933507.3	XM_002940113.1	XM_012953829.1	XM_012969706.1	NM_001102861.1	XM_002936704.3	XM_012953282.1	XM_002937184.3	NM_001171578.1	NM_001016745.2	XM_002936994.3	NM_001103027.1		NM_001097334.1	NM_203742.1	XM_002938349.3	XM_012953018.1	NM_001126076.1
amphibian	Caudata	Cynops pyrrhogaster	Diurnal/Nocturnal	[52]																																		AB040148.1
lizard	Squamata	Anolis carolinensis	Diurnal	[49]	XM_008123817.1	XM_003225305.2	XM_008107095.1		XM_008108478.1	XM_003217555.2	XM_008109433.1	XM_008124179.1	XM_003227101.2	XM_008120535.1		XM_003222630.2	XM_003228508.2	XM_003218251.2	XM_003220450.2	XM_003220434.2	XM_003219082.2	XM_003226679.2		XM_008103916.1		XM_003223349.2	XM_008115341.1	XM_003217038.2	XM_008110790.1	XM_003224984.2	XM_003224702.2	XM_008120599.1	NM_001291387.1	XM_008106533.1		XM_008103482.1	AH007736.1	AF133907.1
lizard	Squamata	Gekko gecko	Nocturnal	[49]																																	AY024356.1	M92035.1
lizard	Squamata	Gekko japonicus	Nocturnal	[53]			XM_015419657.1	XM_015411181.1	XM_015421424.1	XM_015421244.1	XM_015423556.1	XM_015417955.1	XM_015418805.1	XM_015418660.1		XM_015409237.1	XM_015423893.1	XM_015413472.1	XM_015410642.1	XM_015410644.1	XM_015427339.1						XM_015406638.1		XM_015421319.1	XM_015414417.1	XM_015406006.1			XM_015426813.1		XM_015427773.1	XM_015427348.1	XM_015419621.1
lizard	Squamata	Uta stansburiana	Diurnal	[54]		DQ103518.1																									DQ103517.1						DQ100325.1	DQ100326.1
snake	Squamata	Ophiophagus hannah	Diurnal	[49]																		AZIM01002881.1
snake	Squamata	Python bivittatus	Nocturnal	[55]			XM_007428645.1	XM_007436234.1	XM_007432317.1	XM_007427679.1	XM_007427519.1	XM_007422564.1	XM_007420428.1	XM_007422185.1		XM_007428917.1			XM_007425526.1	XM_007425521.1		XM_007426696.1	XM_007443652.1			XM_007431937.1	XM_007431756.1	XM_007419845.1	XM_007423196.1	XM_007426840.1	XM_007421612.1		XM_007423262.1	XM_007421975.1		XM_007423474.1
snake	Squamata	Thamnophis sirtalis	Diurnal	[49]			XM_014064417.1	XM_014064699.1	XM_014069202.1	XM_014053833.1	XM_014076000.1	XM_014056677.1		XM_014075092.1		XM_014074938.1		XM_014057422.1						XM_014068735.1				XM_014065874.1	XM_014052235.1	XM_014052949.1		XM_014068496.1		XM_014074552.1		XM_014057751.1
snake	Squamata	Xenopeltis unicolor	Nocturnal	[56]																																	FJ497234.1
turtle	Testudines	Chrysemys picta	Diurnal	[49]	XM_008166514.1	XM_008163458.1	XM_005283202.1	XM_008174552.1	XM_008169505.1	XM_005289348.1	XM_005311004.2	XM_005292938.2		XM_005305066.2		XM_005301912.2		XM_008171473.1	XM_008171756.1	XM_005303568.1	XM_005283606.1			XM_005281282.1			XM_005292545.1	XM_008167659.1	XM_008178784.1		XM_008167627.1	XM_005289900.1	XM_008168043.1	XM_008174947.1	XM_005305371.2	XM_005297688.2	XM_005281289.1	XM_005309675.1
turtle	Testudines	Chelonia mydas	Diurnal	[57]	XM_007055279.1			XM_007063276.1	XM_007052954.1	XM_007052675.1	XM_007067539.1	XM_007070180.1	XM_007069630.1	XM_007056365.1		XM_007061914.1			XM_007059611.1	XM_007059610.1	XM_007057536.1						XM_007053002.1	XM_007070928.1	XM_007064024.1		XM_007055127.1	XM_007058651.1	XM_007059947.1		XM_007059534.1	XM_007061681.1	XM_007067421.1
turtle	Testudines	Pelodiscus sinensis	/	/	XM_014568831.1	XM_006113511.1	XM_006137386.2	XM_006128067.2	XM_014581634.1		XM_006132159.2	XM_006119216.2	XM_006124147.2	XM_006118514.2		XM_006120447.2	XM_006112157.2	XM_006119870.2	XM_006118766.2		XM_006116810.2	XM_014570052.1				XM_014579541.1	XM_014581836.1		XM_006125879.2		XM_014569300.1	XM_006121234.2	XM_006132837.2			XM_014576988.1		XM_006119345.2
Crocodile	Crocodilia	Alligator mississippiensis	Diurnal/Nocturnal	[58]	XM_014607259.1	XM_006276334.1	XM_006272092.2	XM_014597046.1	XM_014610175.1	XM_006265542.2	XM_006260053.2	XM_014610405.1	XM_006273390.1	XM_014605953.1		XM_006277901.2		XM_006263322.1	XM_006268077.1	XM_006268078.2	XM_006276226.2	XM_006271860.2	AKHW02005195.1	XM_006269029.1		XM_006259253.2	XM_014607800.1	XM_006270632.2	XM_014595362.1	XM_006266510.2	XM_014601818.1	XM_014595577.1	NM_001287282.1	XM_006261794.2	XM_014605979.1	XM_006262692.2
Crocodile	Crocodilia	Alligator sinensis	Nocturnal	[49]	XM_006020489.2	XM_006019029.1	XM_006017072.2	XM_014518305.1	XM_014518510.1	XM_006023742.1	XM_006034361.2	XM_006016192.2	XM_006038369.1	XM_006017948.2		XM_006023304.2	XM_006038657.1	XM_006027279.2	XM_006035840.1	XM_006035839.1	XM_006027017.2	XM_014526891.1				XM_006019666.2		XM_006034803.2	XM_006024194.1	XM_006026769.1	XM_006017349.1	XM_006016607.2		XM_006015994.2	XM_014518247.1
bird	Galliformes	Cuculus canorus	Diurnal	[49]																		XM_009566096.1
bird	Galliformes	Gallus gallus	Diurnal	[59]	NM_001097533.1	NM_205220.2	NM_205221.1	XM_015292310.1	XM_015282847.1	NM_204691.1	NM_204690.2	NM_001012835.2		NM_001293242.1		NM_001302108.1	NM_204695.1	XM_426681.4	NM_204320.2	NM_001007881.2			XM_015280866.1	M62903.1		NM_001318440.1	NM_204986.1	NM_204445.2	NM_204408.1	NM_205514.1	XM_015279956.1	NM_204505.1	NM_001030606.1	XM_015277209.1	NM_001001773.1	NM_001001772.1	NM_205438.1	NM_205517.1
bird	Galliformes	Meleagris gallopavo	Diurnal	[49]									XM_003202677.2								XM_010721364.1
monotreme	Monotremata	Ornithorhynchus anatinus	Crepuscular	[60]	XM_003429262.2	XM_001517137.2		XM_007672005.1	XM_007669582.1	XM_007655723.1		XM_001508287.3		XM_007659481.1			XM_001514772.1		ENSOANG00000002015	XM_001508310.1	XM_001509249.2	ENSOANG00000008317		EU624413.1	XM_001506033.1	XM_001512659.2	ENSOANG00000008377	XM_001512104.2		XM_001514577.2	XM_007668065.1		EF050076.1	ENSOANG00000007137	ENSOANG00000001667	ENSOANG00000012398		EU624412.1
monotreme	Monotremata	Tachyglossus aculeatus	Nocturnal	[60]																				EU636011.1									JX103830.1					EU636012.1
marsupial	Dasyuromorphia	Sarcophilus harrisii	Nocturnal	[60]	XM_003774964.1	XM_003773276.1	XM_012546141.1		XM_012541699.1	XM_003762257.1	XM_012549568.1	XM_003763295.2	XM_003771222.1	XM_012545435.1	XM_003763075.1	XM_012550282.1	XM_003765706.1	XM_003766108.2			XM_003763572.2	XM_003768758.2			XM_012551622.1	XM_003773499.1	XM_003755263.1	XM_003768613.1	XM_003771184.1	XM_003770678.1		XM_003757191.1	XM_003762449.1	XM_003770154.1		XM_003761384.1
marsupial	Didelphimorphia	Monodelphis domestica	Nocturnal	[60]	XM_007507609.1	XM_007496487.1	XM_007501069.1	XM_007477757.1	XM_007488068.1	XM_001368162.2	XM_001372488.2	XM_007481103.1	XM_001365250.2	XM_007479968.1		XM_001367393.2	XM_001364619.2	XM_001364762.2	XM_001379933.2		XM_001363713.2	XM_001368992.2		DQ352179.1	XM_007474419.1		XM_007478791.1	XM_001370769.2	XM_007503608.1	XM_001371398.3	XM_007482755.1	XM_007474787.1			XM_007480101.1		DQ352181.1
marsupial	Didelphimorphia	Sminthopsis crassicaudata	Nocturnal	[60]																				EU232013.1									AY159786.2
marsupial	Didelphimorphia	Setonix brachyurus	Nocturnal	[60]																				AY745192.1
marsupial	Didelphimorphia	Tarsipes rostratus	Nocturnal	[60]																				AY772470.1
marsupial	Didelphimorphia	Myrmecobius fasciatus	Diurnal	[60]																				DQ111870.1
marsupial	Didelphimorphia	Isoodon obesulus	Nocturnal	[60]																				AY745193.1
marsupial	Didelphimorphia	Didelphis aurita	Nocturnal	[60]																				DQ352180.1
marsupial	Didelphimorphia	Cercartetus concinnus	Nocturnal	[60]																				AY772471.1
marsupial	Didelphimorphia	Thylamys elegans	Crepuscular	[60]																				DQ356244.1													DQ356245.1
placental	Afrosoricida	Echinops telfairi	Nocturnal	[60]		XM_004706273.1	XM_004704457.1	XM_004704871.1		XM_004715175.1		XM_004705216.1	XM_013006040.1		XM_004702660.1			XM_004712073.1				XM_004713006.2		XM_004717562.1	XM_004696720.1		XM_013004256.1	XM_004709103.1	XM_004713765.1	XM_004709185.1	XM_004709179.2	XM_004704716.1	XM_004702378.1	XM_004701845.1	XM_004711995.1	XM_004706553.1
placental	Afrosoricida	Chrysochloris asiatica	Nocturnal/Crepuscular	[49]		XM_006872674.1	XM_006870761.1	XM_006863624.1	XM_006878357.1	XM_006873581.1		XM_006871726.1	XM_006862636.1	XM_006831862.1	XM_006834289.1		XM_006851525.1		XM_006860458.1			XM_006863500.1			XM_006863870.1	XM_006874117.1		XM_006869508.1		XM_006863424.1	XM_006833600.1	XM_006867307.1	XM_006868670.1	XM_006866806.1	XM_006831843.1	XM_006864468.1	XM_006861111.1
placental	Cingulata	Dasypus novemcinctus	Nocturnal	[60]		XM_004469758.1	XM_012522925.1	XM_012521362.1		XM_004451840.2			XM_004448510.2		XM_004475692.1		XM_004450763.1		XM_004462829.2			XM_004458134.1			XM_004453728.1						XM_004459469.2				XM_012523157.1	XM_004446758.1
placental	Proboscidea	Loxodonta africana	Cathemeral	[60]		XM_010595664.1	XM_003413591.1	XM_003416349.1	XM_010588386.1	XM_003410098.2	XM_003409548.2	XM_003413509.2	XM_003410651.1	XM_010600084.1			XM_003413626.2	XM_003416174.2	XM_003403915.2	XM_003403914.1		XM_010596682.1	XM_003414807.2	NM_001280862.1	XM_003404595.2	XM_003411354.1	XM_003409229.2	XM_003417363.1	XM_003405673.1	XM_003416925.2		XM_003416333.1	NM_001280858.1	XM_003417906.2	XM_003418372.1	XM_003407338.2	AY686753.1
placental	Tubulidentata	Orycteropus afer	Nocturnal	[60]		XM_007949446.1	XM_007959451.1	XM_007948072.1	XM_007957655.1	XM_007951985.1	XM_007949668.1	XM_007945427.1	XM_007937123.1	XM_007935303.1	XM_007939808.1		XM_007942378.1	XM_007947533.1	XM_007936250.1	XM_007936249.1		XM_007952242.1		XM_007957152.1	XM_007943602.1	XM_007955772.1	XM_007951275.1	XM_007959583.1	XM_007944460.1	XM_007948029.1		XM_007954337.1	XM_007956743.1		XM_007957608.1	XM_007952539.1
placental	Macroscelidea	Elephantulus edwardii	Diurnal	[60]		XM_006894161.1		XM_006878921.1	XM_006880559.1	XM_006892881.1	XM_006899328.1	XM_006885826.1	XM_006891262.1	XM_006898248.1	XM_006891473.1		XM_006883812.1	XM_006895100.1	XM_006881991.1	XM_006881990.1		XM_006899179.1	XM_006889911.1	XM_006899926.1	XM_006893703.1	XM_006893584.1	XM_006880355.1	XM_006886150.1	XM_006888432.1	XM_006898561.1	XM_006886261.1	XM_006887834.1	XM_006901040.1	XM_006893459.1	XM_006886641.1	XM_006881276.1	XM_006896064.1
placental	Scandentia	Tupaia chinensis/Tupaia belangeri	Diurnal	[60]	XM_006146158.2	XM_006141465.1	XM_006166581.2	XM_014587787.1			XM_006149535.2	XM_014582360.1	XM_006170793.1	XM_014584268.1	XM_006157475.1	XM_006166163.2		XM_006162317.2	XM_006148569.1	XM_006148568.1	XM_006164205.2	XM_006151765.2		XM_006166677.1	XM_006150879.2	XM_006146727.1	XM_006147646.2	XM_006145654.2	XM_006169948.1	XM_006156409.1	XM_006146755.2		XM_006160664.1	XM_006171151.2	XM_006153494.2	XM_006140323.2
placental	Dermoptera	Galeopterus variegatus	Nocturnal	[60]	XM_008580338.1	XM_008590724.1	XM_008594440.1	XM_008575132.1	XM_008572614.1	XM_008576764.1	XM_008566594.1	XM_008583865.1	XM_008567680.1	XM_008586146.1	XM_008571608.1		XM_008572917.1	XM_008586723.1	XM_008568910.1	XM_008568909.1	XM_008573017.1	XM_008576679.1	XM_008566663.1	XM_008578409.1	XM_008565911.1	XM_008569439.1	XM_008588834.1	XM_008568825.1	XM_008590470.1	XM_008584389.1	XM_008569385.1	XM_008572744.1	XM_008574046.1	XM_008581960.1	XM_008575378.1
placental	Eulipotyphla	Sorex araneus	Cathemeral	[60]		XM_004608045.1	XM_004609292.1	XM_012932056.1	XM_004602545.1	XM_004615229.1	XM_004620059.1	XM_004607039.1	XM_004610465.2	XM_004601670.1	XM_004602184.1		XM_004621404.1	XM_004603208.1				XM_012931884.1		XM_004606597.1	XM_004620586.1	XM_004617392.1	XM_004607357.1	XM_004621050.1	XM_004611296.1	XM_004603909.1			XM_004613232.1	XM_004610879.1	XM_012935257.1	XM_004600176.1
placental	Eulipotyphla	Condylura cristata	Cathemeral	[60]		XM_004681482.2	XM_004686146.1	XM_012730475.1	XM_004679750.1	XM_004676137.1	XM_004689689.1		XM_012732649.1	XM_004687783.2	XM_004676689.1			XM_004682145.1	XM_004673478.1	XM_004674007.2		XM_012726084.1	XM_004685699.1	XM_012734472.1	XM_004686878.2		XM_004680616.2	XM_004695505.2	XM_004693251.2	XM_004684593.1	XM_012733141.1	XM_004693596.1	XM_004692360.2	XM_004674185.1		XM_012721350.1
placental	Eulipotyphla	Erinaceus europaeus	Nocturnal	[60]		XM_007539724.1	XM_007521872.1	XM_007520126.1	XM_007517351.1	XM_007527274.1	XM_007529340.1	XM_007529497.1	XM_007537043.1	XM_007528831.1	XM_007522496.1		XM_007537444.1	XM_007529934.1	XM_007529739.1	XM_007529737.1	XM_007538170.1	XM_007523415.1	XM_007534369.1	XM_007534857.1	XM_007516396.1		XM_007516784.1	XM_007534734.1	XM_007533148.1	XM_007522653.1	XM_007524319.1	XM_007539463.1	XM_007517079.1	XM_007519620.1		XM_007535686.1
placental	Carnivora	Felis catus	Nocturnal	[49]	XM_011291794.1	XM_006931133.1	XM_003983918.3	XM_006941563.1	XM_011291315.1	XM_003982253.2	XM_006934976.2	XM_011284407.1	XM_003988332.3	XM_006932553.1	XM_006929185.1	XM_006940229.2	XM_003980540.2	XM_003992047.3	XM_003986138.2	XM_003986139.2	XM_003991614.2		XM_006943916.1	NM_001009871.1	XM_011286121.1	XM_003985610.2	XM_003994246.3	XM_003997268.3	XM_006933535.2				NM_001009242.1	XM_003991270.3	XM_003987024.2	XM_011288615.1	XM_003983019.3
placental	Carnivora	Acinonyx jubatus	Diurnal	[60]	XM_015080572.1	XM_015072288.1	XM_015065124.1	XM_015074478.1	XM_015074732.1	XM_015077117.1	XM_015075383.1	XM_015082852.1	XM_015061366.1	XM_015063497.1	XM_015066529.1	XM_015083374.1	XM_015084893.1	XM_015080136.1		XM_015071150.1	XM_015069180.1		XM_015070212.1				XM_015061929.1	XM_015085676.1	XM_015061743.1	XM_015078699.1	XM_015072648.1		XM_015074629.1	XM_015073282.1	XM_015078726.1	XM_015067858.1
placental	Carnivora	Canis lupus	Nocturnal	[60]															XM_846394.4			NM_001003207.1				NM_001002934.1				NM_001014281.1	XM_005624274.2	XM_005616775.2
placental	Carnivora	Ailuropoda melanoleuca	Cathemeral	[60]																		XM_011227427.1		XM_002928811.2
placental	Carnivora	Panthera tigris	Nocturnal	[60]																					XM_007093376.1												XM_007078061.1
placental	Chiroptera	Pteropus alecto	Nocturnal	[60]	XM_006908522.1	XM_006922481.1				XM_006909121.1					XM_006911907.1		XM_006909342.1	XM_006907183.1			XM_006905491.1			XM_006915297.1	XM_006906388.1	XM_006919052.1				XM_006922389.1			XM_006917646.1	XM_006906619.1	XM_006920249.1		XM_006910537.1
placental	Chiroptera	Myotis lucifugus	Nocturnal	[60]		XM_006101286.2							XM_014451628.1					XM_006083778.2						XM_006087664.2							XM_006092421.2	XM_006095990.2
placental	Chiroptera	Pteropus vampyrus	Nocturnal	[60]			XM_011382024.1		XM_011375916.1		XM_011367701.1	XM_011377312.1	XM_011365822.1	XM_011355124.1		XM_011382705.1			XM_011354617.1	XM_011354618.1		XM_011358904.1	XM_011374319.1				XM_011361550.1	XM_011373699.1	XM_011372948.1			XM_011371859.1				XM_011365352.1
placental	Chiroptera	Myotis brandtii	Nocturnal	[60]			XM_014536415.1				XM_005860053.2	XM_014543793.1				XM_005868144.2	XM_005877683.2		XM_005885791.2	XM_014533021.1		XM_005878842.2			XM_014543085.1		XM_005884050.2	XM_014531264.1	XM_005866782.2				XM_005870029.2	XM_014530590.1	XM_014535428.1	XM_005879940.2
placental	Chiroptera	Eptesicus fuscus	Nocturnal	[60]				XM_008140112.1	XM_008160679.1																	XM_008150924.1					XM_008149396.1
placental	Chiroptera	Myotis davidii	Nocturnal	[60]										XM_006756035.1																XM_006761682.2							XM_006771393.1
placental	Perissodactyla	Equus asinus	Diurnal	[49]			XM_014859168.1		XM_014839123.1	XM_014840483.1																				XM_014864142.1	XM_014847650.1	XM_014860395.1	XM_014838425.1		XM_014856184.1	XM_014845393.1
placental	Perissodactyla	Equus caballus	Crepuscular	[49]				XM_014738258.1			XM_001495016.4		XM_001497120.3			XM_005597476.2	XM_001504091.2												XM_014740543.1
placental	Perissodactyla	Equus przewalskii/Equus ferus	Cathemeral	[60]	XM_008507287.1	XM_008535837.1						XM_008544071.1		XM_008516256.1	XM_008544767.1			XM_008529341.1		XM_008533066.1	XM_008530846.1	XM_008543045.1	XM_008538995.1	XM_008508632.1	XM_008534085.1	XM_008543289.1	XM_008520676.1	XM_008520390.1						XM_008527825.1
placental	Artiodactyla	Bos taurus	Diurnal	[49]	NM_173994.2			NM_181019.2									M73836.1						NM_174549.2	NM_174566.1	NM_001001526.2	NM_174418.1			NM_174422.2			NM_001166516.1
placental	Artiodactyla	Bison bison	Cathemeral	[60]		XM_010858885.1	XM_010829613.1		XM_010862156.1	XM_010851830.1	XM_010830901.1	XM_010849990.1	XM_010844936.1	XM_010836749.1	XM_010839772.1	XM_010842754.1		XM_010858173.1	XM_010863172.1	XM_010863171.1		XM_010843204.1					XM_010842181.1	XM_010856319.1		XM_010843011.1	XM_010856060.1		XM_010862448.1	XM_010841255.1	XM_010834545.1	XM_010857076.1	XM_010831706.1
placental	Artiodactyla	Camelus bactrianus	Diurnal	[49]	XM_010973673.1	XM_010962592.1	XM_010959049.1		XM_010952037.1	XM_010969152.1	XM_010948256.1	XM_010957647.1	XM_010957699.1	XM_010969505.1	XM_010972655.1		XM_010952354.1		XM_010973736.1			XM_010966007.1	XM_010946099.1	XM_010964076.1	XM_010956105.1	XM_010958732.1		XM_010950665.1		XM_010965981.1	XM_010948641.1			XM_010948168.1	XM_010955434.1	XM_010946021.1	XM_010947561.1
placental	Artiodactyla	Camelus dromedarius	Diurnal	[49]				XM_010985716.1
placental	Artiodactyla	Camelus ferus	Diurnal	[60]												XM_014567123.1		XM_006190556.1		XM_006190649.1							XM_006183656.1		XM_006192105.1				XM_006180073.1
placental	Rodentia	Mus musculus	Nocturnal	[60]	XM_006527862.2	NM_007723.2	NM_001282010.1	NM_001195413.1	NM_013927.2	NM_008140.2	NM_008141.3	NM_008142.4	NM_013530.1	NM_138719.5	XM_006504985.2	NM_001284393.1	NM_011881.3		NM_008189.3	NM_146079.1		NM_001130693.3	NM_001007576.2		XM_006525879.2	NM_008806.2	NM_033614.2	XM_006532456.1	XM_006506774.1	NM_009038.2	NM_011268.2	NM_145840.3	NM_145383.1	M24086.1	NM_144813.1	XM_006538343.2	NM_007538.3
placental	Rodentia	Ictidomys tridecemlineatus/Spermophilus tridecemlineatus	Diurnal	[60]	NM_001282266.1	XM_005320043.1	XM_005339600.1	XM_005318485.2	XM_005328634.1	XM_005326945.2	XM_005338092.1	XM_005339236.2	XM_005338323.2		XM_005340529.1	XM_005321702.2	XM_005316967.1	NM_001282270.1	XM_005318692.1	XM_005318691.1	XM_005335583.2	XM_013361764.1			XM_005324172.1	XM_005319064.1	XM_005333723.1	XM_005332653.2	XM_005331881.1	XM_005332873.1	XM_005328238.1	XM_005330676.1	XM_005333784.2	XM_013359120.1	XM_005316711.1	XM_005335902.2	XM_005319430.1
placental	Rodentia	Octodon degus	Diurnal	[60]										XM_004639049.1									XM_004640047.1
placental	Rodentia	Chinchilla lanigera	Nocturnal	[60]														XM_013506246.1
placental	Rodentia	Dipodomys ordii	Nocturnal	[60]																	XM_013028507.1
placental	Rodentia	Cricetulus griseus/Cricetulus barabensis	Cathemeral	[60]																				XM_003506533.2
placental	Lagomorpha	Ochotona princeps	Diurnal	[60]	XM_004595223.1	XM_004579118.2	XM_012929523.1	XM_004584134.1	XM_004600062.1	XM_004581487.1	XM_004581964.1	XM_004599537.1	XM_004596389.1	XM_004578370.2	XM_004582303.1	XM_004591085.1	XM_004577345.1	XM_004599629.1	XM_004590364.1	XM_004590365.1		XM_004594772.1	XM_004590182.1		XM_004587543.1		XM_004580272.2	XM_004592847.1	XM_004592587.2	XM_004594744.1	XM_004592962.1	XM_004595006.1	XM_004581320.1	XM_004576719.1		XM_004581238.1
placental	Lagomorpha	Oryctolagus cuniculus	Cathemeral	[60]	XM_008272743.1	XM_008248606.1	XM_002710026.1	XM_008257348.1	XM_002710676.2	XM_008260675.1	XM_002715802.2	XM_008252581.1	XM_002712904.2	NM_001082170.1	XM_008261722.1			XM_002716563.2	XM_002714400.2			XM_008270763.1	XM_008272867.1		XM_002710303.2		XM_008270216.1		XM_008259595.1	XM_002718962.2	XM_008271735.1	XM_008274597.1	NM_001082349.1	XM_008275274.1		XM_002708076.2
placental	Primates	Homo sapiens	Diurnal	[49]	EU883571.1	XM_011513623.1	NM_001298.2	NM_001297.4	AF272900.1	XM_011533596.1	XM_011541264.1	AF501882.1	AF501884.1	AF501885.1	CR456912.1	NM_031498.2	NM_002929.2	NM_139209.2	NM_001319061.1	NM_002098.5	XM_005247910.2	XM_011523816.1	NM_001522.2	NM_020061.5	XM_011537648.1	XM_011513473.1	NM_006204.3	NM_002602.3	NM_006205.2	AB001838.1	NM_003835.3	NM_207391.2	NM_000539.3	NM_000541.4	XM_006720764.2	XM_005251426.3	DQ822478.1
placental	Primates	Tarsius syrichta	Nocturnal	[60]	XM_008058824.1	XM_008062559.1	XM_008066055.1		XM_008054898.1		XM_008061110.1	XM_008050113.1	XM_008062720.1	XM_008072593.1	XM_008068851.1			XM_008066179.1		XM_008062575.1	XM_008065390.1	XM_008062360.1	XM_008072990.1	XM_008071543.1	XM_008061056.1	XM_008064007.1	XM_008052180.1	XM_008048838.1	XM_008071207.1		XM_008058285.1		XM_008047820.1	XM_008065111.1	XM_008053050.1		XM_008063590.1
placental	Primates	Microcebus murinus	Nocturnal	[60]				XM_012743933.1									XM_012765605.1															XM_012775179.1
placental	Primates	Aotus nancymaae	Nocturnal	[60]						XM_012467787.1						XM_012451818.1			XM_012448656.1											XM_012457594.1						XM_012449993.1
